# Supplementary material for: Tecomella undulata under threat: The impact of climate change on the distribution of a valuable tree species using a machine learning model
Source: PLoS One. 2025 Jul 9;20(7):e0326609. doi: 10.1371/journal.pone.0326609 (PMC12240331; doi:10.1371/journal.pone.0326609)
Supplement: S1 File — R scripts used MaxEnt modeling. (RAR) [file pone.0326609.s001.R]

####SDM Modeling####

###install package
#installed

###Load packages
library(sdm)
library(usdm)
library(raster)
library(geodata)
library(rio)
library(sp)
library(sf)
library(spThin)
library(mapview)
library(terra)
library(ggplot2)
library(rJava)


# working dirwctory
setwd("C:/Users")
getwd()


### Import data
#sudy area
Studyarea <- shapefile("Data/Study area/Iran.shp")

#variables
library(terra)
rastlist <- list.files(path = "Data/Variables/", pattern='.tif$', all.files= T, full.names= T)
stk1 <- terra::rast(rastlist)
bio <- brick(stk1)

options(scipen=999)

bio19 <- brick("Layers/bioclim/biovariables.tif")

rastlist2 <- list.files(path = "Data/Variables/ssp585_2090/", pattern='.tif$', all.files= T, full.names= T)
bio_s5_90 <- stack(rastlist2)

bio_s2_30 <- stack("Data/Variables/ssp/bio_ssp245_2021_2040.tif")
bio_s2_50 <- stack("Data/Variables/ssp/bio_ssp245_2041_2060.tif")
bio_s2_70 <- stack("Data/Variables/ssp/bio_ssp245_2061_2080.tif")
bio_s2_90 <- stack("Data/Variables/ssp/bio_ssp245_2081_2100.tif")
bio_s5_30 <- stack("Data/Variables/ssp/bio_ssp585_2021_2040.tif")
bio_s5_50 <- stack("Data/Variables/ssp/bio_ssp585_2041_2060.tif")
bio_s5_70 <- stack("Data/Variables/ssp/bio_ssp585_2061_2080.tif")
bio_s5_90 <- stack("Data/Variables/ssp/bio_ssp585_2081_2100.tif")
names(bio_s5_90)[1:19] <- paste0("bio", 1:19)

Vari <- bio[[n]]
Vari1 <- bio_s2_30[[n]]
Vari2 <- bio_s2_50[[n]]
Vari3 <- bio_s2_70[[n]]
Vari4 <- bio_s2_90[[n]]
Vari5 <- bio_s5_30[[n]]
Vari6 <- bio_s5_50[[n]]
Vari7 <- bio_s5_70[[n]]
Vari8 <- bio_s5_90[[n]]


variable <- stack(bio)

#Points
Point <- import ("Data/Points/Tecomella undulata.csv")
#### Spatial Thining - Points
library(spThin)

thined_Points <-
  thin(loc.data = Point,
       lat.col = "X", long.col = "Y",
       spec.col = "Species",
       thin.par = 1, reps = 1, 
       locs.thinned.list.return = TRUE,
       write.files = TRUE,
       max.files = 1,
       out.dir= getwd(),
       write.log.file = FALSE)


###load Thinned data
Point <- import ("Data/Points/Tecomella_undulata _thinned_data_1km.csv")

# save variable
writeRaster(variable,filename='variable.tif',overwrite=TRUE)
Vari <- brick('variable.tif')


#Load all variable for vi step
variable <- terra::rast("variable.tif")
#vif step
library(usdm)
library(pacman)
v <- vifcor(variable,th=0.8)

n <- v@results$Variables

Vari2 <- Vari[[n]]

raster::writeRaster(Vari2,"Vari2.tif",overwrite=TRUE)

############# Model######
Points <- shapefile("Data/Points/shp/Points.shp")


d <- sdmData(Species~ .,train=Points,predictors=Vari,
             bg=list(n=10000 , method='gRandom'))


######


m <- sdm(Species~., d, methods=c("maxent"),
         replication=c('cv'),cv.folds=4,n=10,
         parallelSettings=list(ncore=3,method='parallel'))


####
getModelInfo(m)
getEvaluation(m,stat=c('TSS','AUC'))
summary(m)


gui(m)
write.sdm(m,'model.sdm')


roc(m,replication="cv",
    smooth=TRUE,legend=TRUE)

plot(roc1)


rc <- getResponseCurve(m)


vi <- getVarImp(m)


plot(vi)


# Prediction/Ensemble
#----------

p <- predict(m, Vari,filename='predictions-m.grd',overwrite=TRUE)
p1 <- predict(m, Vari1,filename='predictions-m1.grd',overwrite=TRUE)
p2 <- predict(m, Vari2,filename='predictions-m2.grd',overwrite=TRUE)
p3 <- predict(m, Vari3,filename='predictions-m3.grd',overwrite=TRUE)
p4 <- predict(m, Vari4,filename='predictions-m4.grd',overwrite=TRUE)
p5 <- predict(m, Vari5,filename='predictions-m5.grd',overwrite=TRUE)
p6 <- predict(m, Vari6,filename='predictions-m6.grd',overwrite=TRUE)
p7 <- predict(m, Vari7,filename='predictions-m7.grd',overwrite=TRUE)
p8 <- predict(m, Vari8,filename='predictions-m8.grd',overwrite=TRUE)


plot(p2)


writeRaster(p3, filename=file.path(p3, "predictions-m3.grd"), format="GTiff", overwrite=TRUE)


ec <- ensemble(m, p, filename='ec.tif',
               setting=list(method='weighted',stat='auc',power=1),overwrite = TRUE)
ef1 <- ensemble(m, p1, filename='ef1.tif',
                 setting=list(method='weighted',stat='auc',power=1),overwrite = TRUE)
ef2 <- ensemble(m, p2, filename='ef2.tif',
                 setting=list(method='weighted',stat='auc',power=1),overwrite = TRUE)
ef3 <- ensemble(m, p3, filename='ef3.tif',
                 setting=list(method='weighted',stat='auc',power=1),overwrite = TRUE)
ef4 <- ensemble(m, p4, filename='ef4.tif',
                 setting=list(method='weighted',stat='auc',power=1),overwrite = TRUE)
ef5 <- ensemble(m, p5, filename='ef5.tif',
                 setting=list(method='weighted',stat='auc',power=1),overwrite = TRUE)
ef6 <- ensemble(m, p6, filename='ef6.tif',
                 setting=list(method='weighted',stat='auc',power=1),overwrite = TRUE)
ef7 <- ensemble(m, p7, filename='ef7.tif',
                 setting=list(method='weighted',stat='auc',power=1),overwrite = TRUE)
ef8 <- ensemble(m, p8, filename='ef8.tif',
                 setting=list(method='weighted',stat='auc',power=1),overwrite = TRUE)

plot(ef8)


# ggplot
library(ggplot2)
library(tidyr)
library(viridis)
library(ggsn)


ecdf <- as.data.frame(ec, xy = TRUE)%>%drop_na()
ef1df <- as.data.frame(ef1, xy = TRUE)%>%drop_na()
ef8df <- as.data.frame(ef8, xy = TRUE)%>%drop_na()

en$ens


#+
ggplot() +
  geom_raster(data = ef8df , aes(x = x, y = y, fill = ef8 )) +
  scale_fill_gradientn('Suitability', colours=c('gray','yellow','green','darkblue'))+
  coord_quickmap()+
  labs(x='Longitude',y='Latitude',
       title="Habitat suitability of Tecomella undulata")+
  geom_tile()+
  coord_sf(expand=F)+
north(data = NULL, location = "topright", scale = 0.12, symbol = 12,
      44.04167, 62.71667 , 25.06667  , 39.26667   , anchor = NULL)+
  scalebar(data = NULL, location = "bottomleft", dist = 200,
           dist_unit = "km", st.size = 2.5,st.dist=0.04,
           transform = TRUE,
           model = "WGS84", border.size = 0.1, x.min = 45.04167,
           x.max = 63.31667 ,y.min = 26.56667 , y.max = 39.76667 )


raster::scalebar(100, xy = click(), type = "bar", divs = 2, below = "kilometers", 
                 lonlat = NULL , lwd = 2)

extent(ec)
