# Supplementary material for: Tecomella undulata under threat: The impact of climate change on the distribution of a valuable tree species using a machine learning model
Source: PLoS One. 2025 Jul 9;20(7):e0326609. doi: 10.1371/journal.pone.0326609 (PMC12240331; doi:10.1371/journal.pone.0326609)
Supplement: S2 File — (CSV) [file pone.0326609.s002.csv]

Species	Y	X
1	29.94484485	52.88528557
1	27.57	53.06
1	27.578722	53.07041
1	28.00964171	52.07084669
1	27.6131698	53.57257886
1	27.538195	53.200114
1	27.42561111	53.52016667
1	28.45798	55.08114
1	28.4609219	53.05685616
1	28.78654056	54.30904361
1	27.80065655	53.57005127
1	27.72571375	53.64847763
1	27.33881224	54.40971038
1	27.49813	53.76429
1	28.56731363	53.05095804
1	27.771925	57.174088
1	27.50740893	53.83071182
1	29.449707	51.77738655
1	27.37829534	54.59966012
1	28.79684478	51.05908844
1	28.86304118	51.48094424
1	28.52451756	51.62514615
1	28.05540112	52.03807504
1	28.45540374	53.09463306
1	29.03185584	51.62497858
1	27.86502391	60.17475458
1	30.34542417	50.30845948
1	30.56474571	50.54865198
1	28.96844675	57.62976338
1	28.64	57.14
1	28.6	57.24
1	28.67	57.88
1	28.47	57.88
1	28.56	58.01
1	28.41	58.14
1	26.723	59.1123
1	26.3556	60.0673
1	26.2401	60.5943
1	27.4341	60.8236
1	26.567	59.6499
1	26.6899	59.4978
1	28.11806121	51.48868937
1	28.922655	57.673588
1	32.492184	48.326579
